# Supplementary material for: The origin, evolution, and molecular diversity of the chemokine system
Source: Life Sci Alliance. 2024 Jan 16;7(3):e202302471. doi: 10.26508/lsa.202302471 (PMC10792014; doi:10.26508/lsa.202302471)
Supplement: Supplementary file 2 [file LSA-2023-02471_TableS2.xlsx]

## Sheet: Sheet1
Dataset	Best-fit according to BIC	Generax Model
CKL	GTR20+F+R4	protGTR+G
CKLF	GTR20+F+R7	protGTR+G
TAFA	JTT+R5	JTT+R5
CYTL	JTT+I+G4	JTT+I+G4
CXCL17	JTT	JTT
Canonical	GTR20+F+I+G4	PROTGTR+G4
Canonical_NoViral	GTR20+F+I+G4	PROTGTR+G4
CMLplus	GTR20+F+I+G4	PROTGTR+G4
ACKR3	JTT+F+I+G4	JTT+G4
CKR_e50	GTR20+F+G4*	PROTGTR+G4
Footnote
* Model Finder not run for All Chemokine Receptor dataset
